# Supplementary material for: Potential use of low-copy nuclear genes in DNA barcoding: a comparison with plastid genes in two Hawaiian plant radiations
Source: BMC Evol Biol. 2013 Feb 9;13:35. doi: 10.1186/1471-2148-13-35 (PMC3605094; doi:10.1186/1471-2148-13-35)
Supplement: Additional file 1 — Clermontia genotypes and DNA accessions. List of Clermontia accessions with geographical origin, voucher information, genotypes and GenBank accession numbers. [file 1471-2148-13-35-S1.xls]

## Sheet: Clermontia
					Genotypes								Genbank accession numbers
Species	Island	locality	Voucher	DNA	Clerm2		Clerm4		rbcL	matK	psbA	plastid	Clerm2	Clerm4	rbcL	matK	psbA
kohalae	Hawai'i	N. Kohala	No voucher	1	D	D	B	B					JX845727	JX845797
kohalae	Hawai'i	N. Kohala	No voucher	2	K	K	B	B					JX845728	JX845798
kohalae	Hawai'i	N. Kohala	No voucher	3	D	D	B	B					JX845729	JX845799
kohalae	Hawai'i	N. Kohala	No voucher	5	D	D	B	B	E	D	C	E	JX845730	JX845800	JX845901	JX84567	JX845884
parviflora	Hawai'i	TNC Ka`u	No voucher	11	D	D	A	A	E	D	C	E	JX845731	JX845801	JX845902	JX845868	JX845885
parviflora	Hawai'i	TNC Ka`u	No voucher	12	D	D	A	A					JX845732	JX845802
parviflora	Hawai'i	TNC Ka`u	No voucher	13	D	D	A	A					JX845733	JX845803
parviflora	Hawai'i	TNC Ka`u	No voucher	14	D	D	A	A					JX845734	JX845804
kakeana	Maui	Pu'u Kukui	Johansen 05	21	B	B	B	B					JX845735	JX845805
kakeana	Maui	Pu'u Kukui	Johansen 05	22	B	B	B	B					JX845736	JX845806
kakeana	Maui	Pu'u Kukui	Johansen 05	23	B	B	B	B					JX845737	JX845807
kakeana	Maui	Pu'u Kukui	Johansen 05	24	B	B	B	B	E	D	E	F	JX500286	JX500292	JX500348	JX500340	JX500344
grandiflora subsp. grandiflora	Maui	Pu'u Kukui	Johansen 03	32	X	X	B	B	D	C	D	D	JX845738	JX845808	JX845903	JX845869	JX845886
grandiflora subsp. grandiflora	Maui	Pu'u Kukui	Johansen 03	33	D	D	B	B					JX845739	JX845809
grandiflora subsp. grandiflora	Maui	Pu'u Kukui	Johansen 03	34	D	D	B	B					JX845740	JX845810
grandiflora subsp. grandiflora	Maui	Pu'u Kukui	Johansen 03	35	B	B	B	B					JX845741	JX845811
micrantha	Maui	Pu'u Kukui	Johansen 02	46	D	D	B	B	D	C	D	D	JX845742	JX845812	JX845904	JX845870	JX845887
micrantha	Maui	Pu'u Kukui	Johansen 02	47	D	D	B	B					JX845743	JX845813
micrantha	Maui	Pu'u Kukui	Johansen 02	48	D	D	B	B					JX845744	JX845814
micrantha	Maui	Pu'u Kukui	Johansen 02	49	D	D	B	B					JX845745	JX845815
arborescens subsp. waihiae	Maui	Pu'u Kukui	No voucher	58	C	D	B	B					JX845746	JX845816
arborescens subsp. waihiae	Maui	Pu'u Kukui	No voucher	59	B	D	B	B					JX845747	JX845817
arborescens subsp. waihiae	Maui	Pu'u Kukui	No voucher	60	B	D	B	B					JX845748	JX845818
arborescens subsp. waihiae	Maui	Pu'u Kukui	No voucher	61	C	L	C	E	D	C	D	D	JX500287	JX500293	JX500345	JX500341	JX500349
tuberculata	Maui	Waikamoi	No voucher	68	C	C	B	B	C	C	B	C	JX845749	JX845819	JX845905	JX845871	JX845888
tuberculata	Maui	Waikamoi	No voucher	69	C	C	B	B					JX845750	JX845820
tuberculata	Maui	Waikamoi	No voucher	70	C	C	B	B					JX845751	JX845821
tuberculata	Maui	Waikamoi	No voucher	71	C	C	B	B					JX845752	JX845822
arborescens subsp. waihieae	Maui	Waikamoi	No voucher	80	C	C	B	B					JX845753	JX845823
arborescens subsp. waihieae	Maui	Waikamoi	No voucher	81	C	C	B	B					JX845754	JX845824
arborescens subsp. waihieae	Maui	Waikamoi	No voucher	82	C	J	B	B					JX845755	JX845825
arborescens subsp. waihieae	Maui	Waikamoi	No voucher	83	F	F	B	B					JX845756	JX845826
fauriei	Kaua'i	Alaka'i Swamp	Johansen 01	91	A	A	B	B					JX845757	JX845827
fauriei	Kaua'i	Alaka'i Swamp	Johansen 01	92	A	A	A	A					JX845758	JX845828
fauriei	Kaua'i	Alaka'i Swamp	Johansen 01	93	A	A	A	A					JX845759	JX845829
fauriei	Kaua'i	Alaka'i Swamp	Johansen 01	96	A	A	A	A	A	A	A	A	JX500288	JX500294	JX500350	JX500342	JX500346
waimeae	Hawai'i	Pu'u Pili	Johansen 12	109	D	D	A	A	E	D	C	E	JX845760	JX845830	JX845906	JX845872	JX845889
waimeae	Hawai'i	Pu'u Pili	Johansen 12	110	D	M	A	A					JX845761	JX845831
waimeae	Hawai'i	Pu'u Pili	Johansen 12	111	D	D	A	A					JX845762	JX845832
waimeae	Hawai'i	Pu'u Pili	Johansen 12	112	D	D	A	A					JX845763	JX845833
parviflora	Hawai'i	Saddle Road mile marker 12	Johansen 34	121	E	E	A	A					JX845764	JX845834
parviflora	Hawai'i	Saddle Road mile marker 12	Johansen 34	122	X	X	A	A					JX845765	JX845835
parviflora	Hawai'i	Saddle Road mile marker 12	Johansen 34	123	D	D	A	D					JX845766	JX845836
parviflora	Hawai'i	Saddle Road mile marker 12	Johansen 34	124	D	E	A	A					JX845767	JX845837
parviflora	Hawai'i	Laupahoehoe	No voucher	131	D	G	A	A					JX845768	JX845838
parviflora	Hawai'i	Laupahoehoe	No voucher	132	D	K	A	A					JX845769	JX845839
parviflora	Hawai'i	Laupahoehoe	No voucher	133	D	G	A	A					JX845770	JX845840
montis-loa	Hawai'i	Mile Marker 19 North	Johansen 35	141	D	D	A	B	E	D	C	E	JX845771	JX845841	JX845907	JX845873	JX845890
montis-loa	Hawai'i	Mile Marker 19 North	Johansen 35	142	D	D	A	A					JX845772	JX845842
montis-loa	Hawai'i	Mile Marker 19 North	Johansen 42	144	D	D	A	A					JX845773	JX845843
calophylla	Hawai'i	Pu'u Pili	Johansen 15	151	D	D	A	A	E	D	C	E	JX845774	JX845844	JX845908	JX845874	JX845891
clermontioides subsp. clermontioides	Hawai'i	TNC Kona Hema	Johansen 10	152	H	H	A	A	E	D	C	E	JX845775	JX845845	JX845909	JX845875	JX845892
clermontioides subsp. clermontioides	Hawai'i	TNC Kona Hema	Johansen 10	153	I	I	A	A					JX845776	JX845846
clermontioides subsp. clermontioides	Hawai'i	TNC Kona Hema	Johansen 10	155	D	D	A	B					JX845777	JX845847
montis-loa	Hawai'i	Pu'u Maka'ala	No voucher	157	D	D	A	A	E	E	C	G	JX845778	JX845848	JX845910	JX845876	JX845893
montis-loa	Hawai'i	Pu'u Maka'ala	No voucher	158	D	D	A	A					JX845779	JX845849
montis-loa	Hawai'i	Pu'u Maka'ala	No voucher	159	D	D	A	A					JX845780	JX845850
montis-loa	Hawai'i	Pu'u Maka'ala	No voucher	160	D	D	A	A					JX845781	JX845851
calophylla	Hawai'i	Kilohana	No voucher	162	D	D	A	A	E	D	C	E	JX845782	JX845852	JX845911	JX845877	JX845894
calophylla	Hawai'i	Kilohana	No voucher	163	D	D	A	A					JX845783	JX845853
waimeae	Hawai'i	Kilohana	No voucher	166	X	X	A	A					JX845784	JX845854
parviflora	Hawai'i	Ola`a	No voucher	176	X	X	A	A					JX845785	JX845855
parviflora	Hawai'i	Ola`a	No voucher	177	X	X	A	A					JX845786	JX845856
parviflora	Hawai'i	Ola`a	No voucher	178	X	X	A	A					JX845787	JX845857
oblongifolia subsp. oblongifolia	O'ahu	Manoa Cliff	No voucher	189	C	C	C	C	B	B	B	B	JX845788	JX845858	JX845912	JX845878	JX845895
kakeana	O'ahu	Manoa Cliff	No voucher	190	B	B	B	B	E	D	E	F	JX845789	JX845859	JX845913	JX845879	JX845896
peleana	Hawai'i	Volcano Rare Plant Facility	No voucher	193	C	C	B	B	C	C	B	C	JX845790	JX845860	JX845914	JX845880	JX845897
singuliflora	Hawai'i	N. Kohala	No voucher	195	E	E	B	B	C	C	B	C	JX845791	JX845861	JX845915	JX845881	JX845898
singuliflora	Hawai'i	N. Kohala	No voucher	196	E	E	B	B					JX845792	JX845862
singuliflora	Hawai'i	N. Kohala	No voucher	197	E	E	B	B					JX845793	JX845863
calophylla	Hawai'i	Waiaka	No voucher	198	D	G	A	A					JX845794	JX845864
drepanomorpha	Hawai'i	Kohala	No voucher	200	X	X	A	A	E	D	C	E	JX845795	JX845865	JX845916	JX845882	JX845899
lindseyana	Hawai'i	Volcano Rare Plant Facility	No voucher	201	D	D	A	A	E	E	C	G	JX845796	JX845866	JX845917	JX845883	JX845900
X indicates alleles from heterozygotes of which the sequence could not be determined without cloning.
