# Supplementary material for: Potential use of low-copy nuclear genes in DNA barcoding: a comparison with plastid genes in two Hawaiian plant radiations
Source: BMC Evol Biol. 2013 Feb 9;13:35. doi: 10.1186/1471-2148-13-35 (PMC3605094; doi:10.1186/1471-2148-13-35)
Supplement: Additional file 2 — Cyrtandra genotypes and DNA accessions. List of Cyrtandra accessions with geographical origin, voucher information, genotypes and GenBank accession numbers. [file 1471-2148-13-35-S2.xls]

## Sheet: Cyrtandra
					Genotypes					Genbank accession numbers
Species	Island	locality	Voucher	DNA	Cyrt2		Cyrt4		psbA	Cyrt2	Cyrt4	psbA
hashimotoi	Maui	Waikamoi	Johansen 06	3	A	A	D	D	B	JX845918	JX845976	JX846034
hashimotoi	Maui	Waikamoi	Johansen 06	4	A	A	D	D	B	JX845919	JX845977	JX846035
platyphylla	Maui	Waikamoi	Johansen 08	9	A	A	O	O	E	JX845920	JX845978	JX846036
platyphylla	Maui	Waikamoi	Johansen 08	10	A	A	O	O	E	JX845921	JX845979	JX846037
sp.	Hawai'i	Pu'u Pili	No voucher	15	A	A	B	R	A	JX845922	JX845980	JX846038
platyphylla var. platyphylla	Hawai'i	Saddle Rd. Kipuka 16	Johansen 26	39	A	A	G	G	A	JX845923	JX845981	JX846039
platyphylla var. platyphylla	Hawai'i	Saddle Rd. Kipuka 16	Johansen 26	40	A	A	G	H	A	JX845924	JX845982	JX846040
longifolia	Kaua'i	Koke'e	Johansen 17	47	C	C	B	B	C	JX845925	JX845983	JX846041
longifolia	Kaua'i	Koke'e	Johansen 17	52	C	C	C	C	C	JX845926	JX845984	JX846042
kauaiensis	Kaua'i	Koke'e	Johansen 19	60	A	J	J	J	A	JX845927	JX845985	JX846043
kauaiensis	Kaua'i	Koke'e	Johansen 19	62	A	A	J	J	A	JX845928	JX845986	JX846044
platyphylla var. parviflora	Hawai'i	Waiakea Forest Reserve	Johansen 27	72	A	A	X1	X7	A	JX845929	JX845987	JX846045
platyphylla var. parviflora	Hawai'i	Waiakea Forest Reserve	Johansen 27	73	A	B	B	B	A	JX845930	JX845988	JX846046
giffardii	Hawai'i	HAVO	No voucher	89	A	A	A	B	A	JX845931	JX845989	JX846047
giffardii	Hawai'i	HAVO	No voucher	90	A	A	B	B		JX845932	JX845990
sp.	Hawai'i	Pu'u Pili	No voucher	101	A	A	B	R	A	JX845933	JX845991	JX846048
sp.	Hawai'i	Pololu	No voucher	121	A	A	A	B	A	JX845934	JX845992	JX846049
sp.	Hawai'i	Pololu	No voucher	122	A	A	A	A	A	JX845935	JX845993	JX846050
nanawalensis	Hawai'i	Keauohana	Johansen 29	155	A	A	A	B	A	JX845936	JX845994	JX846051
nanawalensis	Hawai'i	Keauohana	Johansen 29	156	A	I	X1	X8	A	JX845937	JX845995	JX846052
paludosa var. microcarpa	Kaua'i	Blue Hole	No voucher	157	A	A	A	A	H	JX845938	JX845996	JX846053
paludosa var. microcarpa	Kaua'i	Blue Hole	No voucher	158	A	A	A	B	H	JX845939	JX845997	JX846054
confertiflora subsp. obovata	Kaua'i	Blue Hole	No voucher	167	B	B	A	A	A	JX845940	JX845998	JX846055
confertiflora subsp. obovata	Kaua'i	Blue Hole	No voucher	168	A	B	A	A	A	JX845941	JX845999	JX846056
kealiaeae subsp. kealiae	Kaua'i	Blue Hole	No voucher	179	X1	X2	K	L	A	JX845942	JX846000	JX846057
kealiaeae subsp. kealiae	Kaua'i	Blue Hole	No voucher	180	B	B	J	K	A	JX845943	JX846001	JX846058
paludosa var. paludosa	Hawai'i	Waiakea Forest Reserve	Johansen 44	199	D	D	M	M	H	JX845944	JX846002	JX846059
paludosa var. paludosa	Hawai'i	Waiakea Forest Reserve	Johansen 44	200	D	D	M	N	H	JX845945	JX846003	JX846060
lysiosepala	Hawai'i	Waiakea Forest Reserve	No voucher	201	A	B	B	B	A	JX845946	JX846004	JX846061
lysiosepala	Hawai'i	Waiakea Forest Reserve	No voucher	202	A	B	B	R	A	JX845947	JX846005	JX846062
sandwicensis	O'ahu	Kalauwahine	No voucher	231	A	A	F	F	A	JX845948	JX846006	JX846063
sandwicensis	O'ahu	Kalauwahine	No voucher	232	A	B	A	I	A	JX845949	JX846007	JX846064
grandiflora	O'ahu	Kalauwahine	No voucher	243	B	B	A	A	F	JX845950	JX846008	JX846065
grandiflora	O'ahu	Kalauwahine	No voucher	244	B	B	A	A	F	JX845951	JX846009	JX846066
sp.	O'ahu	Kulu'i Gulch	No Voucher	252	A	A	A	A	A	JX845952	JX846010	JX846067
cordifolia	O'ahu	Kulu'i Gulch	No voucher	258	E	E	E	P	B	JX845953	JX846011	JX846068
cordifolia	O'ahu	Kulu'i Gulch	No voucher	259	E	E	E	E	B	JX845954	JX846012	JX846069
paludosa var. paludosa	O'ahu	Kulu'i Gulch	Johansen 36	264	A	A	X3	X4	H	JX845955	JX846013	JX846070
paludosa var. paludosa	O'ahu	Kulu'i Gulch	Johansen 36	265	X1	X3	A	Q	H	JX845956	JX846014	JX846071
sp.	O'ahu	Kulu'i Gulch	No voucher	271	A	A	A	A	A	JX845957	JX846015	JX846072
sp.	O'ahu	Kulu'i Gulch	No voucher	272	X	X	A	B	A	JX845958	JX846016	JX846073
cordifolia	O'ahu	Kulu'i Gulch	Johansen 38	273	B	E	A	P	B	JX845959	JX846017	JX846074
calpidicarpa	O'ahu	Ha`ula Forest Reserve	No voucher	274	F	F	A	A	F	JX845960	JX846018	JX846075
calpidicarpa	O'ahu	Ha`ula Forest Reserve	No voucher	275	F	G	A	A	F	JX845961	JX846019	JX846076
laxiflora	O'ahu	Ha`ula Forest Reserve	No voucher	277	B	E	A	A	A	JX845962	JX846020	JX846077
laxiflora	O'ahu	Ha`ula Forest Reserve	No voucher	278	A	B	A	A	A	JX845963	JX846021	JX846078
sp.	O'ahu	Pia Gulch	No voucher	298	A	B	X3	X4		JX845964	JX846022
sp.	Hawai'i	Laupahoehoe	No voucher	319	A	I	B	B	A	JX845965	JX846023	JX846079
tintinnabula	Hawai'i	Laupahoehoe	No voucher	321	A	B	B	B	A	JX845966	JX846024	JX846080
tintinnabula	Hawai'i	Laupahoehoe	No voucher	322	A	A	B	B	A	JX845967	JX846025	JX846081
hawaiiensis	Hawai'i	Laupahoehoe	No voucher	324	B	B	A	A	A	JX845968	JX846026	JX846082
wagneri	Hawai'i	Laupahoehoe	No voucher	335	A	H	B	B	A	JX845969	JX846027	JX846083
wagneri	Hawai'i	Laupahoehoe	No voucher	336	A	H	B	B	A	JX845970	JX846028	JX846084
sp.	Hawai'i	Laupahoehoe	No voucher	338	A	A	B	R	A	JX845971	JX846029	JX846085
wawrae	Hawai'i	Blue Hole	Johansen 16	342	X4	X5	A	A	D	JX845972	JX846030	JX846086
wawrae	Hawai'i	Blue Hole	Johansen 16	343	B	B	A	A	D	JX845973	JX846031	JX846087
lydgatei	Maui	Kaua'ula valley	No voucher	382	A	A	B	B	G	JX845974	JX846032	JX846088
sp.	Maui	Mananole Gulch	No voucher	383	F	F	A	A	F	JX845975	JX846033	JX846089
X represent haplotypes from heterozygous accessions for which the exact sequence could not be determined.
